# Supplementary material for: Tris(allyl­thio­urea-κS)bromidozinc(II) bromide
Source: Acta Crystallogr Sect E Struct Rep Online. 2011 Apr 7;67(Pt 5):m543. doi: 10.1107/S1600536811011809 (PMC3089270; doi:10.1107/S1600536811011809)
Supplement: Supplementary file 1 [file e-67-0m543-sup1.cif]

##############################################################################
#                                                                            #
# This CIF contains the data in a paper accepted for publication in          #
# Acta Crystallographica Section E. It conforms to the requirements of       #
# Notes for Authors for Acta Crystallographica Section E, and has been       #
# peer reviewed under the auspices of the IUCr Commission on Journals.       #
#                                                                            #
# Full details of the Crystallographic Information File format               #
# are given in the paper "The Crystallographic Information File (CIF):       #
# a New Standard Archive File for Crystallography" by S. R. Hall, F. H.      #
# Allen and I. D. Brown [Acta Cryst. (1991), A47, 655-685].                  #
#                                                                            #
# The current version of the core CIF dictionary is obtainable from          #
# ftp://ftp.iucr.org/pub/cif_core.dic.                                       #
#                                                                            #
# Software is freely available for graphical display of the structure(s)     #
# in this CIF. For information consult the CIF software page                 #
# http://www.iucr.org/resources/cif/software.                                #
#                                                                            #
# This file may be used for bona fide research purposes within the           #
# scientific community so long as proper attribution is given to the journal # 
# article from which it was obtained.                                        #
#                                                                            #
##############################################################################
data_I
_audit_creation_method     SHELXL-97
_chemical_name_systematic
;
Tris(allylthiourea-\k<i>S</i>)bromidozinc(II) bromide
;
_chemical_name_common     ?
_chemical_formula_moiety     'C12 H24 Br N6 S3 Zn +, Br -'
_chemical_formula_sum     'C12 H24 Br2 N6 S3 Zn'
_chemical_formula_iupac     '[Zn Br (C4 H8 N2 S)3] Br'
_chemical_formula_weight     573.74
_chemical_melting_point     ?
_symmetry_cell_setting     trigonal
_symmetry_space_group_name_H-M     'R3'
loop_
    _symmetry_equiv_pos_as_xyz
    'x, y, z'
    '-y, x-y, z'
    '-x+y, -x, z'
    'x+2/3, y+1/3, z+1/3'
    '-y+2/3, x-y+1/3, z+1/3'
    '-x+y+2/3, -x+1/3, z+1/3'
    'x+1/3, y+2/3, z+2/3'
    '-y+1/3, x-y+2/3, z+2/3'
    '-x+y+1/3, -x+2/3, z+2/3'
_cell_length_a     11.3591(2)
_cell_length_b     11.3591(2)
_cell_length_c     14.5172(4)
_cell_angle_alpha     90.00
_cell_angle_beta     90.00
_cell_angle_gamma     120.00
_cell_volume     1622.19(6)
_cell_formula_units_Z     3
_cell_measurement_reflns_used     2071
_cell_measurement_theta_min     2.50
_cell_measurement_theta_max     27.46
_cell_measurement_temperature     296(2)
_exptl_crystal_description     'block'
_exptl_crystal_colour     'colourless'
_exptl_crystal_size_max     0.35
_exptl_crystal_size_mid     0.32
_exptl_crystal_size_min     0.32
_exptl_crystal_density_diffrn     1.762
_exptl_crystal_density_meas     ?
_exptl_crystal_density_method     'not measured'
_exptl_crystal_F_000     858
_exptl_absorpt_coefficient_mu     5.128
_exptl_absorpt_correction_type     multi-scan
_exptl_absorpt_process_details     '(SADABS; Bruker, 2005)'
_exptl_absorpt_correction_T_min     0.2648
_exptl_absorpt_correction_T_max     0.2941
_exptl_special_details
;
;
_diffrn_ambient_temperature     296(2)
_diffrn_radiation_type     MoK\a
_diffrn_radiation_wavelength     0.71073
_diffrn_radiation_source     'fine-focus sealed tube'
_diffrn_radiation_monochromator     graphite
_diffrn_measurement_device_type
                                'Bruker APEXII CCD area-detector diffractometer'
_diffrn_measurement_method     '\f and \w scans'
_diffrn_detector_area_resol_mean     ?
_diffrn_reflns_number     2605
_diffrn_reflns_av_R_equivalents     0.0181
_diffrn_reflns_av_sigmaI/netI     0.0469
_diffrn_reflns_theta_min     2.50
_diffrn_reflns_theta_max     27.53
_diffrn_reflns_theta_full     27.53
_diffrn_measured_fraction_theta_max     0.995
_diffrn_measured_fraction_theta_full     0.995
_diffrn_reflns_limit_h_min     -13
_diffrn_reflns_limit_h_max     14
_diffrn_reflns_limit_k_min     -14
_diffrn_reflns_limit_k_max     10
_diffrn_reflns_limit_l_min     -15
_diffrn_reflns_limit_l_max     18
_diffrn_standards_number     0
_diffrn_standards_interval_count     .
_diffrn_standards_interval_time     .
_diffrn_standards_decay_%     ?
_refine_special_details
;
Refinement of <i>F</i>^2^ against ALL reflections. The weighted <i>R</i>-factor
<i>wR</i> and goodness of fit <i>S</i> are based on <i>F</i>^2^, conventional
<i>R</i>-factors <i>R</i> are based on <i>F</i>, with <i>F</i> set to zero for
negative <i>F</i>^2^. The threshold expression of <i>F</i>^2^ >
\s(<i>F</i>^2^) is used only for calculating <i>R</i>-factors(gt) <i>etc</i>.
and is not relevant to the choice of reflections for refinement.
<i>R</i>-factors based on <i>F</i>^2^ are statistically about twice as large
as those based on <i>F</i>, and <i>R</i>- factors based on ALL data will be
even larger.
;
_reflns_number_total     1359
_reflns_number_gt     1305
_reflns_threshold_expression     >2sigma(I)
_refine_ls_structure_factor_coef     Fsqd
_refine_ls_matrix_type     full
_refine_ls_R_factor_all     0.0200
_refine_ls_R_factor_gt     0.0189
_refine_ls_wR_factor_gt     0.0441
_refine_ls_wR_factor_ref     0.0445
_refine_ls_goodness_of_fit_ref     0.954
_refine_ls_restrained_S_all     0.954
_refine_ls_number_reflns     1359
_refine_ls_number_parameters     73
_refine_ls_number_restraints     1
_refine_ls_hydrogen_treatment     constr
_refine_ls_weighting_scheme     calc
_refine_ls_weighting_details
         'calc w=1/[\s^2^(Fo^2^)+(0.0000P)^2^+0.0000P] where P=(Fo^2^+2Fc^2^)/3'
_atom_sites_solution_hydrogens     geom
_atom_sites_solution_primary     direct
_atom_sites_solution_secondary     difmap
_refine_ls_shift/su_max     0.001
_refine_ls_shift/su_mean     0.000
_refine_diff_density_max     0.251
_refine_diff_density_min     -0.326
_refine_ls_extinction_method     none
_refine_ls_extinction_coef     ?
_refine_ls_abs_structure_details     'Flack (1983), 522 Friedel pairs'
_refine_ls_abs_structure_Flack     0.047(8)
loop_
    _atom_type_symbol
    _atom_type_description
    _atom_type_scat_dispersion_real
    _atom_type_scat_dispersion_imag
    _atom_type_scat_source
    'C' 'C' 0.0033 0.0016
                         'International Tables Vol C Tables 4.2.6.8 and 6.1.1.4'
    'H' 'H' 0.0000 0.0000
                         'International Tables Vol C Tables 4.2.6.8 and 6.1.1.4'
    'N' 'N' 0.0061 0.0033
                         'International Tables Vol C Tables 4.2.6.8 and 6.1.1.4'
    'S' 'S' 0.1246 0.1234
                         'International Tables Vol C Tables 4.2.6.8 and 6.1.1.4'
    'Zn' 'Zn' 0.2839 1.4301
                         'International Tables Vol C Tables 4.2.6.8 and 6.1.1.4'
    'Br' 'Br' -0.2901 2.4595
                         'International Tables Vol C Tables 4.2.6.8 and 6.1.1.4'
_computing_data_collection     'APEX2 (Bruker, 2005)'
_computing_cell_refinement     'SAINT (Bruker, 2005)'
_computing_data_reduction     'SAINT (Bruker, 2005)'
_computing_structure_solution     'SIR97 (Altomare <i>et al.</i>, 1999)'
_computing_structure_refinement     'SHELXL97 (Sheldrick, 2008)'
_computing_molecular_graphics     'SHELXTL (Sheldrick, 2008)'
_computing_publication_material     'WINGX (Farrugia, 1999)'
loop_
    _atom_site_type_symbol
    _atom_site_label
    _atom_site_fract_x
    _atom_site_fract_y
    _atom_site_fract_z
    _atom_site_U_iso_or_equiv
    _atom_site_adp_type
    _atom_site_calc_flag
    _atom_site_refinement_flags
    _atom_site_occupancy
    _atom_site_symmetry_multiplicity
    _atom_site_disorder_assembly
    _atom_site_disorder_group
    Zn Zn1 0.3333 0.6667 0.59387(3) 0.02676(12) Uani d S 1 3 . .
    Br Br2 0.3333 0.6667 0.33457(3) 0.03334(12) Uani d S 1 3 . .
    Br Br1 0.3333 0.6667 0.76360(3) 0.04428(15) Uani d S 1 3 . .
    S S1 0.19315(8) 0.43514(7) 0.56132(5) 0.03569(18) Uani d . 1 1 . .
    N N2 0.2489(3) 0.2409(2) 0.53827(17) 0.0356(5) Uani d . 1 1 . .
    H H2 0.1781 0.1993 0.5727 0.043 Uiso calc R 1 1 . .
    N N1 0.3941(3) 0.4382(2) 0.46202(16) 0.0380(6) Uani d . 1 1 . .
    H H1A 0.4379 0.4009 0.4402 0.046 Uiso calc R 1 1 . .
    H H1B 0.4190 0.5211 0.4483 0.046 Uiso calc R 1 1 . .
    C C2 0.3134(3) 0.1641(3) 0.5097(2) 0.0397(7) Uani d . 1 1 . .
    H H2A 0.2822 0.0861 0.5501 0.048 Uiso calc R 1 1 . .
    H H2B 0.4107 0.2207 0.5188 0.048 Uiso calc R 1 1 . .
    C C1 0.2880(3) 0.3680(3) 0.51681(16) 0.0280(5) Uani d . 1 1 . .
    C C3 0.2890(4) 0.1143(4) 0.4121(2) 0.0526(9) Uani d . 1 1 . .
    H H3 0.3323 0.0673 0.3931 0.063 Uiso calc R 1 1 . .
    C C4 0.2152(5) 0.1295(4) 0.3523(3) 0.0690(11) Uani d . 1 1 . .
    H H4A 0.1697 0.1757 0.3677 0.083 Uiso calc R 1 1 . .
    H H4B 0.2069 0.0943 0.2932 0.083 Uiso calc R 1 1 . .
loop_
    _atom_site_aniso_label
    _atom_site_aniso_U_11
    _atom_site_aniso_U_22
    _atom_site_aniso_U_33
    _atom_site_aniso_U_12
    _atom_site_aniso_U_13
    _atom_site_aniso_U_23
    Zn1 0.02154(17) 0.02154(17) 0.0372(3) 0.01077(8) 0.000 0.000
    Br2 0.03343(18) 0.03343(18) 0.0332(2) 0.01672(9) 0.000 0.000
    Br1 0.0489(2) 0.0489(2) 0.0351(2) 0.02443(11) 0.000 0.000
    S1 0.0256(4) 0.0211(3) 0.0567(4) 0.0089(3) 0.0086(3) -0.0029(3)
    N2 0.0387(14) 0.0236(12) 0.0457(11) 0.0164(11) 0.0132(11) 0.0082(10)
    N1 0.0420(15) 0.0247(12) 0.0473(12) 0.0166(12) 0.0169(11) 0.0073(10)
    C2 0.0461(19) 0.0288(15) 0.0507(15) 0.0236(14) 0.0055(14) 0.0045(13)
    C1 0.0317(15) 0.0225(14) 0.0312(11) 0.0146(12) -0.0006(11) -0.0038(10)
    C3 0.061(2) 0.0367(18) 0.063(2) 0.0268(18) 0.0123(18) -0.0036(16)
    C4 0.079(3) 0.058(2) 0.059(2) 0.026(2) -0.005(2) -0.0069(18)
_geom_special_details
;
All e.s.d.'s (except the e.s.d. in the dihedral angle between two l.s. planes)
are estimated using the full covariance matrix. The cell e.s.d.'s are taken
into account individually in the estimation of e.s.d.'s in distances, angles
and torsion angles; correlations between e.s.d.'s in cell parameters are only
used when they are defined by crystal symmetry. An approximate (isotropic)
treatment of cell e.s.d.'s is used for estimating e.s.d.'s involving l.s.
planes.
;
loop_
    _geom_bond_atom_site_label_1
    _geom_bond_atom_site_label_2
    _geom_bond_site_symmetry_2
    _geom_bond_distance
    _geom_bond_publ_flag
    Zn1 S1 3_565 2.3426(7) ?
    Zn1 S1 . 2.3426(7) ?
    Zn1 S1 2_665 2.3426(7) ?
    Zn1 Br1 . 2.4640(6) ?
    S1 C1 . 1.727(3) ?
    N2 C1 . 1.318(4) ?
    N2 C2 . 1.452(4) ?
    N2 H2 . 0.8600 ?
    N1 C1 . 1.327(3) ?
    N1 H1A . 0.8600 ?
    N1 H1B . 0.8600 ?
    C2 C3 . 1.499(5) ?
    C2 H2A . 0.9700 ?
    C2 H2B . 0.9700 ?
    C3 C4 . 1.278(6) ?
    C3 H3 . 0.9300 ?
    C4 H4A . 0.9300 ?
    C4 H4B . 0.9300 ?
loop_
    _geom_angle_atom_site_label_1
    _geom_angle_atom_site_label_2
    _geom_angle_atom_site_label_3
    _geom_angle_site_symmetry_1
    _geom_angle_site_symmetry_3
    _geom_angle
    _geom_angle_publ_flag
    S1 Zn1 S1 3_565 . 116.038(14) ?
    S1 Zn1 S1 3_565 2_665 116.038(14) ?
    S1 Zn1 S1 . 2_665 116.038(13) ?
    S1 Zn1 Br1 3_565 . 101.64(2) ?
    S1 Zn1 Br1 . . 101.64(2) ?
    S1 Zn1 Br1 2_665 . 101.64(2) ?
    C1 S1 Zn1 . . 110.33(10) ?
    C1 N2 C2 . . 126.6(3) ?
    C1 N2 H2 . . 116.7 ?
    C2 N2 H2 . . 116.7 ?
    C1 N1 H1A . . 120.0 ?
    C1 N1 H1B . . 120.0 ?
    H1A N1 H1B . . 120.0 ?
    N2 C2 C3 . . 116.3(3) ?
    N2 C2 H2A . . 108.2 ?
    C3 C2 H2A . . 108.2 ?
    N2 C2 H2B . . 108.2 ?
    C3 C2 H2B . . 108.2 ?
    H2A C2 H2B . . 107.4 ?
    N2 C1 N1 . . 120.5(3) ?
    N2 C1 S1 . . 116.9(2) ?
    N1 C1 S1 . . 122.6(2) ?
    C4 C3 C2 . . 127.0(4) ?
    C4 C3 H3 . . 116.5 ?
    C2 C3 H3 . . 116.5 ?
    C3 C4 H4A . . 120.0 ?
    C3 C4 H4B . . 120.0 ?
    H4A C4 H4B . . 120.0 ?
loop_
    _geom_torsion_atom_site_label_1
    _geom_torsion_atom_site_label_2
    _geom_torsion_atom_site_label_3
    _geom_torsion_atom_site_label_4
    _geom_torsion_site_symmetry_1
    _geom_torsion_site_symmetry_2
    _geom_torsion_site_symmetry_3
    _geom_torsion_site_symmetry_4
    _geom_torsion
    _geom_torsion_publ_flag
    S1 Zn1 S1 C1 3_565 . . . 141.40(9) ?
    S1 Zn1 S1 C1 2_665 . . . -0.08(10) ?
    Br1 Zn1 S1 C1 . . . . -109.34(9) ?
    C1 N2 C2 C3 . . . . -75.8(4) ?
    C2 N2 C1 N1 . . . . 1.8(4) ?
    C2 N2 C1 S1 . . . . -179.4(2) ?
    Zn1 S1 C1 N2 . . . . 145.88(19) ?
    Zn1 S1 C1 N1 . . . . -35.4(2) ?
    N2 C2 C3 C4 . . . . -1.8(6) ?
data_global
_journal_data_validation_number     ?
_journal_date_recd_electronic     2010-12-24
_journal_date_accepted     2011-03-30
_journal_name_full     'Acta Crystallographica, Section E'
_journal_year     2011
_journal_volume     67
_journal_issue      5
_journal_page_first     m543
_journal_page_last     m543
_journal_paper_category     QM
_journal_coeditor_code     RN2081
_publ_contact_author_name     'Sun, Hai-Qing'
_publ_contact_author_address
;
School of Materials Science and Engineering,
Shandong University of Science and Technology,
Qingdao 266510,
People's Republic of China
;
_publ_contact_author_email     'sunhaiqing@sina.com'
_publ_contact_author_fax     ?
_publ_contact_author_phone     '86 532 80681226'
_publ_section_title
;
Tris(allylthiourea-\k<i>S</i>)bromidozinc(II) bromide
;
loop_
    _publ_author_name
    _publ_author_address
    'Sun, Hai-Qing'
;
School of Materials Science and Engineering
Shandong University of Science and Technology
Qingdao 266510
People's Republic of China
;
    'Wang, Xin-Qiang'
;
State Key Laboratory of Crystal Materials
(Shandong University)
Jinan 250100
People's Republic of China
;
    'Jin, Tao'
;
School of Materials Science and Engineering
Shandong University of Science and Technology
Qingdao 266510
People's Republic of China
;
_publ_section_synopsis     .
