# Supplementary material for: Tris(allyl­thio­urea-κS)bromidozinc(II) bromide
Source: Acta Crystallogr Sect E Struct Rep Online. 2011 Apr 7;67(Pt 5):m543. doi: 10.1107/S1600536811011809 (PMC3089270; doi:10.1107/S1600536811011809)
Supplement: Supplementary file 2 [file e-67-0m543-Isup2.hkl]

# 
# h,k,l, Fc-squared, Fo-squared, sigma(Fo-squared) and status flag 
# 
data_I
_shelx_title ' sunhaiqing02 in R3' 
_shelx_refln_list_code          4 
_shelx_F_calc_maximum      266.61 
_exptl_crystal_F_000       858.00 
_reflns_d_resolution_high  0.7689 
 
loop_ 
 _symmetry_equiv_pos_as_xyz 
 'x, y, z' 
 '-y, x-y, z' 
 '-x+y, -x, z' 
 'x+2/3, y+1/3, z+1/3' 
 '-y+2/3, x-y+1/3, z+1/3' 
 '-x+y+2/3, -x+1/3, z+1/3' 
 'x+1/3, y+2/3, z+2/3' 
 '-y+1/3, x-y+2/3, z+2/3' 
 '-x+y+1/3, -x+2/3, z+2/3' 
 
_cell_length_a    11.3591 
_cell_length_b    11.3591 
_cell_length_c    14.5172 
_cell_angle_alpha  90.000 
_cell_angle_beta   90.000 
_cell_angle_gamma 120.000 
 
_shelx_F_squared_multiplier     1.000 
 
loop_ 
 _refln_index_h 
 _refln_index_k 
 _refln_index_l 
 _refln_F_squared_calc 
 _refln_F_squared_meas 
 _refln_F_squared_sigma 
 _refln_observed_status 
  -4   8 -15      379.05      392.93     83.25 o 
  -2   6 -14      752.20      763.94    110.23 o 
  -4   7 -14      801.35      769.21    108.19 o 
  -1   7 -14     2233.71     2272.71    193.13 o 
  -3   8 -14      647.72      574.61     97.65 o 
  -5   9 -14      292.60      200.79     78.05 o 
  -2   9 -14     1263.57     1167.69    143.74 o 
  -2   5 -13      561.41      532.80     81.07 o 
  -1   6 -13      249.83      232.05     63.58 o 
  -3   7 -13      214.72      173.60     63.16 o 
   0   7 -13      226.27      214.34     64.00 o 
  -2   8 -13      540.62      555.71     90.28 o 
   1   8 -13      122.66       40.96     56.06 o 
  -4   9 -13      144.65       86.90     61.54 o 
  -1   9 -13       56.74       68.92     64.07 o 
  -6  10 -13      389.18      312.35     83.81 o 
  -3  10 -13       48.16       72.22     65.05 o 
  -1   5 -12     3550.79     3292.44    259.31 o 
   0   6 -12     8909.36     9029.01    608.12 o 
  -2   7 -12     3265.37     3121.93    260.29 o 
   1   7 -12     2944.75     2957.19    245.26 o 
  -4   8 -12     5452.54     4975.86    396.58 o 
  -1   8 -12     1830.54     1795.83    193.41 o 
   2   8 -12     1199.30     1113.80    134.61 o 
  -3   9 -12     1769.73     1837.13    173.53 o 
   0   9 -12     1975.05     2110.14    198.75 o 
  -5  10 -12     3423.22     3075.92    268.72 o 
  -2  10 -12     2973.13     2895.16    250.17 o 
  -7  11 -12     1076.00     1122.72    149.01 o 
  -4  11 -12      688.69      703.24    117.60 o 
   0   2 -11     9580.29     9279.11    680.76 o 
   1   3 -11     6077.23     6440.51    472.10 o 
   2   4 -11     5447.81     5521.03    384.71 o 
   0   5 -11     8263.82     8294.01    540.95 o 
  -2   6 -11     3818.84     3363.82    275.82 o 
   1   6 -11     6337.85     6483.79    468.87 o 
  -1   7 -11     3086.29     3064.33    262.12 o 
   2   7 -11      827.30      857.80    109.81 o 
  -3   8 -11     3024.74     2902.74    250.03 o 
   0   8 -11     1808.57     1776.44    168.40 o 
   3   8 -11     1511.63     1570.31    165.45 o 
  -5   9 -11     4219.18     3853.56    325.27 o 
  -2   9 -11     1356.26     1333.91    143.67 o 
   1   9 -11      945.63      898.54    118.59 o 
  -4  10 -11     1559.38     1410.62    153.64 o 
  -1  10 -11     2425.49     2435.56    220.74 o 
  -6  11 -11      996.63     1024.23    136.78 o 
  -3  11 -11     1332.43     1430.93    162.36 o 
   1   2 -10     1749.18     1791.96    124.77 o 
   2   3 -10      924.71      922.08     92.38 o 
   3   4 -10      714.89      654.76     78.82 o 
   1   5 -10      372.68      381.41     63.79 o 
   4   5 -10      355.18      244.27     50.51 o 
  -1   6 -10      610.63      613.39     93.09 o 
   2   6 -10       32.34       38.57     43.84 o 
   5   6 -10        3.52        6.88     50.37 o 
  -3   7 -10      466.91      411.97     68.64 o 
   0   7 -10       24.39       33.86     42.29 o 
   3   7 -10       99.45      119.99     52.90 o 
  -2   8 -10      904.28      869.46    107.07 o 
   1   8 -10      734.28      928.68    119.85 o 
   4   8 -10      586.21      550.79     97.30 o 
  -4   9 -10      898.89      915.76    124.70 o 
  -1   9 -10      107.58       18.34     54.24 o 
   2   9 -10      206.36      220.81     68.71 o 
  -6  10 -10      115.15       94.35     63.16 o 
  -3  10 -10      252.93      296.75     79.25 o 
   0  10 -10      158.37      147.18     68.15 o 
  -5  11 -10      591.73      510.53     95.76 o 
  -2  11 -10      315.51      292.04     84.59 o 
  -7  12 -10      192.57      133.13     71.59 o 
  -4  12 -10      118.89       99.48     68.71 o 
   1   1  -9     4358.91     4475.93    216.74 o 
  -1   2  -9     2792.77     2699.15    185.61 o 
   2   2  -9     1724.02     1663.61    124.21 o 
   3   3  -9     3958.42     3901.47    301.67 o 
   4   4  -9     1547.94      751.01     86.76 o 
  -7   5  -9     2145.43     2169.29    154.63 o 
  -1   5  -9     6564.70     6494.46    477.23 o 
   2   5  -9     2716.48     2811.34    244.62 o 
   5   5  -9      656.91      681.11     91.33 o 
   3   6  -9     1000.70      981.16    106.29 o 
   6   6  -9      847.29      787.26    109.60 o 
  -2   7  -9     1306.44     1393.48    132.50 o 
   1   7  -9     2513.44     2629.32    210.83 o 
   4   7  -9      358.76      301.11     66.67 o 
  -4   8  -9      532.05      534.63     88.66 o 
  -1   8  -9     1656.35     1719.46    156.95 o 
   2   8  -9     1301.56     1433.74    150.83 o 
  -3   9  -9     1017.40     1015.38    119.43 o 
   0   9  -9     1303.75     1303.91    138.47 o 
   3   9  -9       29.43       98.57     67.58 o 
  -5  10  -9      286.79      480.89     87.82 o 
  -2  10  -9       54.85       54.87     54.24 o 
   1  10  -9      295.05      295.14     83.25 o 
  -7  11  -9      816.01      821.90    114.79 o 
  -4  11  -9     2249.12     2216.57    211.11 o 
  -1  11  -9      164.22      152.87     77.28 o 
  -9  12  -9       76.43       93.44     69.13 o 
  -6  12  -9      452.09      417.10     93.44 o 
  -3  12  -9      146.65      111.00     74.33 o 
  -1   1  -8     7693.98     8002.62    300.67 o 
  -3   2  -8     8468.76     9063.38    391.83 o 
  -5   3  -8     6467.85     6351.50    386.40 o 
  -2   3  -8     8761.93     9006.17    499.93 o 
  -7   4  -8     1577.76     1539.47    130.11 o 
  -1   4  -8     6494.62     6298.53    416.39 o 
   2   4  -8     2526.15     2487.82    188.00 o 
  -9   5  -8      819.68      858.29     95.33 o 
  -6   5  -8     1729.18     1785.29    118.66 o 
   0   5  -8     9695.97     9488.26    660.10 o 
   3   5  -8     1428.51     1345.85    128.28 o 
 -11   6  -8     1721.26     1706.53    152.66 o 
  -8   6  -8     7909.58     6222.23    428.90 o 
   1   6  -8     6433.96     6326.91    466.06 o 
   4   6  -8      983.95      808.27     99.97 o 
 -13   7  -8      294.94      280.52     75.80 o 
  -1   7  -8      431.96      370.80     66.46 o 
   2   7  -8     1425.76     1468.30    128.63 o 
   5   7  -8     2319.89     2356.52    206.48 o 
  -3   8  -8     2186.02     2144.21    189.26 o 
   0   8  -8     1542.97     1565.67    143.81 o 
   3   8  -8     1636.75     1333.77    143.67 o 
  -5   9  -8     4442.87     4008.25    314.67 o 
  -2   9  -8     1237.86     1116.40    128.63 o 
   1   9  -8     1341.05     1284.73    136.64 o 
   4   9  -8     1166.34     1069.47    139.03 o 
  -4  10  -8     1665.23     1495.56    155.19 o 
  -1  10  -8     2151.12     2051.69    196.29 o 
   2  10  -8      431.94      380.99     90.14 o 
  -6  11  -8      613.40      605.66    101.80 o 
  -3  11  -8      705.79      579.31     93.37 o 
   0  11  -8      674.37      610.58    101.10 o 
  -8  12  -8      215.03      152.52     73.70 o 
  -5  12  -8     1289.08     1194.95    144.93 o 
  -2  12  -8     1473.60     1239.56    154.35 o 
  -7  13  -8      780.63      707.95    117.32 o 
  -4  13  -8      362.21      364.27     94.14 o 
   0   1  -7    27222.54    26987.64    837.89 o 
  -2   2  -7    24481.93    24892.32    802.58 o 
   1   2  -7    15997.69    16025.99    760.33 o 
  -4   3  -7    32907.91    33763.45   1394.42 o 
  -1   3  -7    26632.78    26821.25   1402.90 o 
  -6   4  -7     6506.63     6072.10    381.76 o 
  -3   4  -7    32430.65    33927.90   1806.29 o 
   0   4  -7    17451.44    18071.85   1272.01 o 
   3   4  -7    11968.84    11640.55    751.08 o 
  -8   5  -7     9681.01    10062.23    601.02 o 
  -5   5  -7     8305.75     8256.63    350.49 o 
   1   5  -7    20764.73    19958.03   1308.12 o 
   4   5  -7     6479.46     6302.46    461.43 o 
 -10   6  -7     2318.95     2475.18    187.51 o 
  -7   6  -7     9848.47    10215.35    427.15 o 
  -1   6  -7    17427.92    17444.21   1105.65 o 
   2   6  -7     5176.66     5143.34    377.54 o 
   5   6  -7     4168.50     4273.60    318.18 o 
 -12   7  -7     2096.07     2033.99    171.07 o 
  -9   7  -7    13435.48    13734.88    574.81 o 
  -3   7  -7     6332.33     5686.12    375.30 o 
   0   7  -7     9376.16     8884.99    622.80 o 
   3   7  -7     2909.05     2797.36    218.00 o 
   6   7  -7     1930.65     1902.68    183.29 o 
 -11   8  -7     1506.58     1581.55    142.83 o 
  -2   8  -7     6031.62     5844.62    463.04 o 
   1   8  -7     4167.15     3844.14    279.75 o 
   4   8  -7     5046.29     5086.44    395.53 o 
  -4   9  -7     9958.87     9159.47    672.96 o 
  -1   9  -7     3862.09     3823.70    297.74 o 
   2   9  -7     2251.90     2210.88    201.00 o 
  -6  10  -7     4870.26     4467.64    355.27 o 
  -3  10  -7     2207.92     2243.97    194.32 o 
   0  10  -7     3775.65     3574.09    292.04 o 
   3  10  -7     1116.27     1034.35    134.47 o 
  -5  11  -7     3393.83     2960.84    232.82 o 
  -2  11  -7     5815.56     5603.58    419.06 o 
   1  11  -7      620.74      725.93    114.44 o 
  -7  12  -7     2366.58     2478.62    233.94 o 
  -4  12  -7     1405.84     1244.26    146.06 o 
  -1  12  -7     1648.20     1544.18    169.03 o 
  -9  13  -7      756.41      804.90    126.39 o 
  -6  13  -7     1981.83     1887.44    190.46 o 
  -3  13  -7     1322.88     1254.45    151.89 o 
   0   0  -6     7700.01     8214.77    424.05 o 
   1   1  -6     4238.80     4533.92    145.62 o 
  -1   2  -6    13144.46    13705.69    543.75 o 
   2   2  -6     2781.64     2733.50    185.61 o 
  -3   3  -6    18247.82    18462.53    773.45 o 
   0   3  -6     3128.51     3162.96    263.17 o 
  -5   4  -6     5278.13     5190.77    328.44 o 
  -2   4  -6     6022.76     5887.12    322.11 o 
   1   4  -6     5565.84     5360.29    367.71 o 
  -7   5  -6     3593.10     3313.46    321.27 o 
  -1   5  -6     5843.53     5704.11    363.77 o 
   2   5  -6     7036.06     7284.26    494.52 o 
   5   5  -6      507.78      478.50     69.76 o 
  -9   6  -6     4231.54     4360.37    208.86 o 
  -6   6  -6      631.23      662.52     43.50 o 
  -3   6  -6     6502.16     6776.88    343.12 o 
   0   6  -6     4488.18     4452.19    337.78 o 
   3   6  -6      712.93      641.14     84.30 o 
   6   6  -6      619.63      586.27     89.64 o 
 -11   7  -6     1141.31     1149.14    111.63 o 
  -8   7  -6     5564.02     5572.59    384.71 o 
  -2   7  -6      478.06      451.31     66.11 o 
   1   7  -6     2899.13     2724.86    206.62 o 
   4   7  -6     2199.78     2332.63    195.16 o 
 -13   8  -6      548.66      575.10     89.92 o 
 -10   8  -6      223.26      189.61     52.90 o 
  -4   8  -6     2653.41     2540.37    206.48 o 
  -1   8  -6      719.16      710.34     96.67 o 
   2   8  -6     1035.19      904.73    109.24 o 
   5   8  -6      512.92      638.18    100.11 o 
 -12   9  -6       79.39       79.60     53.53 o 
  -3   9  -6      880.96      831.38    104.33 o 
   0   9  -6     1077.23     1113.94    122.80 o 
   3   9  -6      560.74      500.28     89.01 o 
  -5  10  -6     1505.56     1521.77    150.20 o 
  -2  10  -6      335.13      303.92     68.64 o 
   1  10  -6      126.85      168.82     64.77 o 
  -7  11  -6        9.76        5.62     49.32 o 
  -4  11  -6     2087.85     1940.55    174.23 o 
  -1  11  -6     1936.16     1867.20    183.22 o 
  -9  12  -6      264.41      290.64     78.40 o 
  -6  12  -6      381.67      335.25     81.14 o 
  -3  12  -6      483.65      589.22     97.51 o 
   0  12  -6      157.91      138.26     70.46 o 
  -8  13  -6        8.91       74.47     65.48 o 
  -5  13  -6      309.78      316.63     86.62 o 
  -1   1  -5    39426.85    39883.61   1366.62 o 
  -3   2  -5     7359.16     7342.91    330.87 o 
   0   2  -5    31516.67    31698.52   1202.65 o 
  -2   3  -5    27024.32    27422.90   1659.18 o 
   1   3  -5    21146.09    20178.69   1320.91 o 
  -7   4  -5    16024.61    16215.50    704.74 o 
  -4   4  -5    10303.52    10685.10    492.92 o 
  -1   4  -5    16368.71    16550.93   1104.32 o 
   2   4  -5    15970.89    15854.44   1170.99 o 
  -9   5  -5     3195.00     3271.72    165.76 o 
  -6   5  -5    17808.58    17517.20   1183.63 o 
  -3   5  -5    20997.89    20778.14    919.91 o 
   0   5  -5     9719.17     9684.61    756.63 o 
   3   5  -5     3338.93     3141.61    236.33 o 
 -11   6  -5     3233.77     3390.51    271.60 o 
  -5   6  -5     7729.98     7749.50    317.50 o 
  -2   6  -5    24741.75    24875.57   1067.15 o 
   1   6  -5     3411.70     3490.49    282.35 o 
   4   6  -5     4325.35     4189.37    297.59 o 
 -13   7  -5     1807.41     1803.13    174.79 o 
 -10   7  -5     6286.53     6291.36    452.50 o 
  -7   7  -5     6818.86     6922.36    317.76 o 
  -4   7  -5     8250.30     8380.07    514.05 o 
  -1   7  -5     7250.94     7330.83    494.38 o 
   2   7  -5    11557.51    11371.55    808.55 o 
   5   7  -5     1746.71     1741.73    174.79 o 
 -12   8  -5     3533.07     3582.17    280.66 o 
  -9   8  -5     3794.06     4145.46    297.95 o 
  -6   8  -5     5209.67     5366.94    230.40 o 
  -3   8  -5     5693.23     5432.02    392.72 o 
   0   8  -5     8000.48     7775.54    583.74 o 
   3   8  -5     1781.55     1766.88    178.73 o 
   6   8  -5     1605.49     1628.20    165.17 o 
 -14   9  -5      310.39      369.32     85.85 o 
 -11   9  -5     1762.19     1758.38    140.30 o 
  -5   9  -5     7053.83     7068.86    586.13 o 
  -2   9  -5     2202.97     2207.16    168.19 o 
   1   9  -5     3671.98     3397.68    283.82 o 
   4   9  -5     1009.68     1062.38    142.47 o 
 -13  10  -5      895.73      937.18    122.45 o 
  -4  10  -5     5355.53     5422.81    402.06 o 
  -1  10  -5     2336.77     2364.32    208.72 o 
   2  10  -5     1576.18     1482.28    154.84 o 
  -6  11  -5     2916.02     3004.68    245.68 o 
  -3  11  -5     4076.14     3798.48    315.65 o 
   0  11  -5     1042.44     1041.86    135.38 o 
  -8  12  -5     1449.23     1359.41    148.24 o 
  -5  12  -5     4606.80     4679.81    377.05 o 
  -2  12  -5      529.20      609.38    105.10 o 
 -10  13  -5      924.56     1003.15    145.21 o 
  -7  13  -5      641.47      584.58    105.38 o 
  -4  13  -5      738.47      738.44    114.51 o 
  -9  14  -5     1377.59     1577.41    178.58 o 
  -6  14  -5      305.33      346.07     89.71 o 
   0   1  -4    41312.28    42509.79   1359.76 o 
  -2   2  -4    32646.90    35116.05   1476.67 o 
   1   2  -4    28135.03    25774.89   3182.77 o 
  -4   3  -4    14316.34    13671.23   1003.29 o 
  -1   3  -4     6224.80     6841.09    258.50 o 
   2   3  -4    21267.02    21713.59   1593.78 o 
  -6   4  -4    29911.76    30660.65   1295.81 o 
  -3   4  -4    13206.78    13756.49    487.35 o 
   3   4  -4     9181.75     9241.45    622.38 o 
  -8   5  -4     4661.99     4779.08    233.87 o 
  -5   5  -4     6997.50     6766.18    297.81 o 
  -2   5  -4    41334.64    42354.81   1843.85 o 
   1   5  -4    12820.97    13255.19    995.99 o 
   4   5  -4      549.67      587.25     74.54 o 
 -10   6  -4     9296.16     9243.07    646.69 o 
  -7   6  -4     3849.16     3952.77    204.74 o 
  -4   6  -4    11124.24    11041.10    441.11 o 
  -1   6  -4    12725.64    13271.32    595.47 o 
   2   6  -4     6521.00     6448.66    438.38 o 
   5   6  -4     3351.62     3534.32    269.14 o 
 -12   7  -4     3829.79     3921.00    300.26 o 
  -9   7  -4     4076.11     4186.84    360.61 o 
  -6   7  -4     6393.02     6364.21    280.82 o 
  -3   7  -4    14029.43    14419.72    636.38 o 
   0   7  -4     6092.93     5906.51    460.65 o 
   3   7  -4     6571.78     6511.25    487.35 o 
   6   7  -4      884.80      945.19    125.05 o 
 -14   8  -4      568.42      661.30    103.76 o 
 -11   8  -4     2608.87     2778.11    209.08 o 
  -8   8  -4     7458.87     7866.94    465.43 o 
  -5   8  -4     4240.64     4445.91    232.06 o 
  -2   8  -4     4034.54     4107.38    269.56 o 
   1   8  -4     8181.11     8230.50    568.56 o 
   4   8  -4     1625.43     1492.40    148.87 o 
 -13   9  -4     1310.12     1262.46    139.24 o 
 -10   9  -4     2671.87     2699.29    204.51 o 
  -7   9  -4    10990.78    10994.47    492.06 o 
  -4   9  -4     3780.27     3803.89    330.82 o 
  -1   9  -4     2995.51     3115.19    244.97 o 
   2   9  -4     1620.73     1682.37    154.91 o 
   5   9  -4     1998.79     2048.88    200.57 o 
 -12  10  -4      927.90      901.28    108.19 o 
  -6  10  -4     2722.38     2589.83    235.28 o 
  -3  10  -4     4453.76     4350.18    321.90 o 
   0  10  -4     2906.63     2991.33    253.48 o 
   3  10  -4     1090.01     1047.90    133.34 o 
 -11  11  -4      927.52      989.03    116.76 o 
  -8  11  -4     1823.13     1777.91    173.88 o 
  -5  11  -4     6376.67     6307.59    466.34 o 
  -2  11  -4     2246.66     2340.43    221.44 o 
   1  11  -4      647.69      683.22    104.40 o 
  -4  12  -4     3446.99     3208.56    273.71 o 
  -1  12  -4     1881.42     1929.31    197.83 o 
  -9  13  -4     1978.62     1996.26    188.77 o 
  -6  13  -4     1875.62     1944.20    201.49 o 
  -3  13  -4      218.45      235.14     77.84 o 
  -8  14  -4      810.89      692.28    123.44 o 
  -5  14  -4      693.02      669.03    107.98 o 
   0   0  -3    12064.42    13537.75    751.36 o 
   1   1  -3    23877.73    24270.34   1295.48 o 
  -1   2  -3    23875.28    25113.55    821.38 o 
   2   2  -3     2586.89     2631.63    205.70 o 
  -3   3  -3    15663.83    16497.24    547.56 o 
   0   3  -3     1084.34     1083.60     42.75 o 
   3   3  -3     6474.04     6204.32    378.46 o 
  -2   4  -3     5360.17     5681.31    207.10 o 
   1   4  -3     8798.42     9305.73    579.03 o 
  -7   5  -3     5572.72     5710.25    232.26 o 
  -4   5  -3     3717.23     3529.34    220.74 o 
   2   5  -3     9738.43     9901.63    677.25 o 
   5   5  -3      822.75      758.18     88.80 o 
  -9   6  -3     5049.16     4910.43    237.84 o 
  -6   6  -3     2375.25     2639.99    164.53 o 
  -3   6  -3     8003.18     8397.56    336.78 o 
   0   6  -3     6635.59     6314.53    276.55 o 
   6   6  -3     1279.13     1192.06    123.08 o 
 -11   7  -3     2445.99     2280.65    173.25 o 
  -8   7  -3     6712.21     6876.93    307.76 o 
  -5   7  -3     4243.02     4315.22    218.10 o 
  -2   7  -3     1155.06     1161.19     65.44 o 
   1   7  -3     3163.53     2981.78    203.88 o 
   4   7  -3     3017.14     3015.92    242.59 o 
   7   7  -3       27.19       24.24     63.30 o 
 -13   8  -3      586.76      539.13     86.62 o 
 -10   8  -3      477.63      500.35     75.73 o 
  -7   8  -3     1209.84      851.83     68.99 o 
  -4   8  -3     4456.10     4450.19    188.30 o 
   2   8  -3     2428.25     2389.19    181.68 o 
   5   8  -3     1338.34     1375.57    145.28 o 
 -12   9  -3      298.21      299.98     62.60 o 
  -9   9  -3     2652.11     2549.01    121.57 o 
  -6   9  -3     7784.05     7803.57    339.36 o 
  -3   9  -3     1077.99     1120.76    116.34 o 
   0   9  -3     1506.94     1610.29    142.83 o 
   3   9  -3     1010.57      988.89    126.60 o 
 -14  10  -3     1786.00     1760.07    172.05 o 
 -11  10  -3     1140.28     1102.14    125.61 o 
  -5  10  -3     1962.82     1972.58    172.82 o 
  -2  10  -3     1378.21     1384.98    132.29 o 
   1  10  -3       60.89       62.24     53.39 o 
   4  10  -3      847.55      899.67    132.50 o 
 -13  11  -3      505.35      509.34     84.44 o 
 -10  11  -3     1036.40     1144.29    114.86 o 
  -7  11  -3      429.04      342.00     78.26 o 
  -4  11  -3     2261.60     2178.85    179.71 o 
  -1  11  -3     3712.97     3420.37    276.87 o 
   2  11  -3       53.16       77.21     63.72 o 
 -12  12  -3      764.73      686.87    101.38 o 
  -9  12  -3      548.96      579.73     94.42 o 
  -6  12  -3      103.63       64.28     61.19 o 
  -3  12  -3      469.56      455.31     84.59 o 
   0  12  -3      320.53      353.10     83.81 o 
 -11  13  -3     2513.10     2481.57    222.35 o 
  -8  13  -3      302.24      304.55     82.90 o 
  -5  13  -3      789.15      678.23    103.48 o 
  -2  13  -3      435.69      410.84     88.87 o 
 -10  14  -3      516.74      453.00     94.63 o 
  -7  14  -3     2397.42     2283.81    218.70 o 
  -4  14  -3      110.15       90.98     79.67 o 
  -1   1  -2     8756.06     8801.60    435.92 o 
  -3   2  -2    33500.58    33710.32   1435.18 o 
   0   2  -2    13051.96    14049.76    535.52 o 
  -2   3  -2    54972.39    55155.15   1733.84 o 
   1   3  -2    14868.35    15195.39    682.69 o 
  -4   4  -2     8220.55     8293.52    420.96 o 
  -1   4  -2     2396.84     2300.69     79.24 o 
  -9   5  -2     4464.16     4449.09    210.49 o 
  -6   5  -2     7044.73     7169.59    320.09 o 
   0   5  -2    21123.62    21509.95    880.02 o 
   3   5  -2     4681.82     4722.52    241.61 o 
 -11   6  -2       12.38       13.56     40.68 o 
  -8   6  -2     5789.64     5833.77    256.66 o 
   1   6  -2     6280.95     5990.53    390.89 o 
   4   6  -2      745.11      677.32     84.87 o 
 -13   7  -2       81.71      145.28     59.50 o 
  -7   7  -2     3076.08     2803.36    134.21 o 
  -4   7  -2     4661.26     4417.22    197.72 o 
  -1   7  -2     2111.30     2067.43     97.14 o 
   5   7  -2     2253.06     2088.50    180.48 o 
 -12   8  -2      434.12      397.14     74.19 o 
  -9   8  -2     1819.87     1802.00     99.09 o 
  -6   8  -2      496.62      305.53     47.28 o 
  -3   8  -2     2797.76     2877.13    136.68 o 
   0   8  -2      826.48      794.99     86.97 o 
   3   8  -2     1963.30     1974.90    166.29 o 
   6   8  -2       28.36       32.60     60.21 o 
 -14   9  -2      642.71      732.96    112.20 o 
 -11   9  -2      875.37      872.34    109.60 o 
  -8   9  -2     2816.24     2703.85    181.11 o 
  -5   9  -2    12149.04    12010.59    502.52 o 
  -2   9  -2     3590.59     3488.59    290.64 o 
   1   9  -2       40.07       22.76     43.42 o 
   4   9  -2      589.40      701.20    111.21 o 
 -13  10  -2      701.99      660.17     99.62 o 
 -10  10  -2      525.11      515.73     82.83 o 
  -7  10  -2     1932.87     1780.95    119.23 o 
  -4  10  -2      270.11      222.99     60.00 o 
  -1  10  -2     2360.78     2451.57    192.57 o 
   2  10  -2      493.04      606.43    100.39 o 
 -12  11  -2       76.87       97.16     59.01 o 
  -9  11  -2      302.39      271.74     57.12 o 
  -6  11  -2       84.44      131.30     55.57 o 
  -3  11  -2     1139.86      943.16    107.49 o 
   0  11  -2     1111.24     1132.14    128.85 o 
 -11  12  -2     1787.64     1851.11    167.63 o 
  -8  12  -2      298.96      290.92     77.28 o 
  -5  12  -2      717.64      688.70     97.09 o 
  -2  12  -2      755.05      897.42    120.84 o 
   1  12  -2      154.30      187.86     82.83 o 
 -10  13  -2      667.80      768.58    122.24 o 
  -7  13  -2     1099.13     1089.49    138.26 o 
  -4  13  -2      258.51      319.02     80.72 o 
  -1  13  -2      305.23      267.88     87.61 o 
  -9  14  -2      167.30      188.56     81.49 o 
  -6  14  -2      484.37      501.12     93.58 o 
   0   1  -1    20548.42    20912.38    851.36 o 
  -2   2  -1    17661.32    17829.62   1050.50 o 
   1   2  -1    16247.03    16368.72    726.47 o 
  -4   3  -1    13102.77    13566.71    453.07 o 
  -1   3  -1     3198.24     2968.37    100.05 o 
   2   3  -1     3181.67     2942.74    140.39 o 
  -6   4  -1    30290.98    30537.70   1331.65 o 
  -3   4  -1    10405.39    10551.47    663.69 o 
   0   4  -1    23301.05    24795.38    708.61 o 
   3   4  -1     5505.17     5405.54    172.97 o 
  -8   5  -1     2159.58     2219.47    113.73 o 
  -5   5  -1     2971.95     2789.12    126.20 o 
  -2   5  -1    24094.09    24988.19    759.79 o 
   1   5  -1     6005.71     6357.30    212.39 o 
   4   5  -1     5166.74     5234.10    219.76 o 
 -10   6  -1     4126.18     3853.14    311.15 o 
  -7   6  -1     4411.41     4462.78    213.51 o 
  -4   6  -1     8448.55     8585.40    300.46 o 
  -1   6  -1     6265.72     6031.24    197.66 o 
   2   6  -1     7879.76     7860.51    242.40 o 
   5   6  -1     3617.81     3483.67    287.90 o 
 -12   7  -1     3768.24     3795.04    293.80 o 
  -9   7  -1     2636.77     2706.44    140.47 o 
  -6   7  -1     2411.12     2268.27    105.72 o 
  -3   7  -1     9555.70     9376.33    286.77 o 
   0   7  -1     1668.48     1664.13     59.95 o 
   3   7  -1     3265.74     3137.25    275.46 o 
   6   7  -1      192.60      184.21     69.62 o 
 -14   8  -1      320.24      367.50     85.08 o 
 -11   8  -1     2851.15     2825.11    219.12 o 
  -8   8  -1     5320.41     5438.44    257.76 o 
  -5   8  -1     2834.14     2825.67    244.27 o 
  -2   8  -1     5676.99     5769.94    175.16 o 
   1   8  -1     7113.46     7050.89    263.46 o 
   4   8  -1       52.13       97.23     54.73 o 
 -13   9  -1      386.30      409.02     84.02 o 
 -10   9  -1     1476.46     1397.77    121.75 o 
  -7   9  -1     7208.28     7490.04    347.54 o 
  -4   9  -1      894.04      925.26     43.61 o 
  -1   9  -1     2014.11     1928.86     87.00 o 
   2   9  -1     3097.82     2859.61    231.63 o 
   5   9  -1     1913.85     1780.58    177.81 o 
 -12  10  -1     1045.69     1059.50    118.52 o 
  -9  10  -1     4233.37     4293.49    318.04 o 
  -6  10  -1     1902.73     1974.06    179.71 o 
  -3  10  -1     3681.45     3503.29    141.62 o 
   0  10  -1     1166.10     1099.12    123.30 o 
   3  10  -1      519.44      547.84     99.90 o 
 -14  11  -1      513.45      492.90     96.60 o 
 -11  11  -1      159.60      184.91     57.96 o 
  -8  11  -1     1368.76     1300.61    135.45 o 
  -5  11  -1     5389.73     5709.03    421.03 o 
  -2  11  -1      851.07      868.62    115.78 o 
   1  11  -1     1245.63     1159.19    135.31 o 
 -13  12  -1     1900.31     1933.24    184.84 o 
 -10  12  -1     1005.06     1031.26     89.16 o 
  -7  12  -1     1470.60     1446.10    140.16 o 
  -4  12  -1     2498.49     2430.15    210.90 o 
  -1  12  -1      658.88      636.36    105.94 o 
 -12  13  -1      309.04      324.43     85.85 o 
  -9  13  -1      512.55      516.43     91.96 o 
  -6  13  -1      860.34      828.29    121.75 o 
  -3  13  -1      849.37      830.68    121.89 o 
  -8  14  -1      363.15      404.73     88.45 o 
  -5  14  -1      437.23      453.98     97.09 o 
   1   1   0    34839.42    33566.53   1445.12 o 
  -1   2   0    41053.53    41325.06   2048.60 o 
   2   2   0    71081.73    67996.13   2328.10 o 
  -3   3   0    48095.86    47949.10   1765.95 o 
   0   3   0    56693.16    55540.31   1769.65 o 
   3   3   0    52675.40    51951.00   1505.98 o 
  -5   4   0    63426.76    62339.66   2091.40 o 
  -2   4   0    69912.45    67365.61   2023.79 o 
   1   4   0    28368.04    27435.01    849.12 o 
   4   4   0    22985.92    23128.70    667.59 o 
  -7   5   0    24110.32    23916.82   1089.57 o 
  -4   5   0    30015.28    29373.53    751.82 o 
  -1   5   0    62291.17    59857.94   1819.85 o 
   2   5   0    18315.14    17545.86    554.52 o 
   5   5   0     9682.66     9813.53    660.74 o 
  -9   6   0     8420.39     8620.02    398.82 o 
  -6   6   0    17956.60    17203.14    694.75 o 
  -3   6   0    51561.03    49331.19   1965.68 o 
   0   6   0    15472.08    15007.13    478.93 o 
   3   6   0     8787.94     8958.15    261.54 o 
   6   6   0     7735.36     7648.38    558.52 o 
 -11   7   0    11476.37    11587.22    809.88 o 
  -8   7   0    10554.50    10523.14    488.86 o 
  -5   7   0    19850.68    19365.56    556.15 o 
  -2   7   0    26890.16    26235.03   1088.98 o 
   1   7   0    27153.04    27106.48    712.28 o 
   4   7   0     4948.44     5017.38    402.34 o 
 -13   8   0     3732.72     3834.59    294.22 o 
 -10   8   0     8261.56     7991.99    549.74 o 
  -7   8   0    27006.72    26289.87   1163.53 o 
  -4   8   0    20780.88    21188.42    668.82 o 
  -1   8   0    11224.17    11347.46    338.85 o 
   2   8   0    12803.04    12940.84    472.82 o 
   5   8   0     2328.51     2358.21    215.75 o 
 -12   9   0     4344.12     4262.57    329.70 o 
  -9   9   0    11512.86    11065.59    801.88 o 
  -6   9   0     7567.68     7816.57    261.25 o 
  -3   9   0     9179.75     8983.78    275.88 o 
   0   9   0    11932.43    12070.19    427.57 o 
   3   9   0     2962.26     3173.50    254.39 o 
 -14  10   0     1192.69     1349.71    162.15 o 
 -11  10   0     3344.53     3473.84    238.65 o 
  -8  10   0    13018.92    13314.87    582.94 o 
  -5  10   0     9413.13     9381.58    297.54 o 
  -2  10   0     7786.50     7790.61    293.25 o 
   1  10   0     3902.32     3892.02    159.25 o 
   4  10   0     3955.58     4119.47    331.60 o 
 -13  11   0     2579.67     2451.78    218.42 o 
 -10  11   0     3739.49     3775.93    296.96 o 
  -7  11   0     5759.47     5875.38    265.74 o 
  -4  11   0    11810.95    11782.66    430.38 o 
  -1  11   0     2489.62     2645.79    124.62 o 
 -12  12   0     3101.31     3068.61    268.58 o 
  -9  12   0     2952.72     2938.50    252.28 o 
  -6  12   0     7918.84     8059.93    563.29 o 
  -3  12   0     4341.95     4323.59    178.05 o 
   0  12   0     3407.22     3531.58    279.75 o 
 -11  13   0     1003.82      987.21    131.59 o 
  -8  13   0     2549.70     2660.79    221.44 o 
  -5  13   0     3351.81     3554.70    295.91 o 
  -2  13   0     2596.37     2507.07    226.08 o 
  -7  14   0      792.66      828.22    122.45 o 
  -4  14   0     1736.37     1826.74    176.34 o 
  -1   1   1    20163.77    20790.79    851.65 o 
  -3   2   1     4136.65     3768.15    117.72 o 
   0   2   1    17840.05    18993.68    743.66 o 
  -5   3   1    24648.17    25850.40    872.96 o 
  -2   3   1    16871.88    17241.27    577.94 o 
   1   3   1    11860.06    11993.06    345.18 o 
  -7   4   1     9438.16     9338.54    284.67 o 
  -4   4   1    21375.24    22757.04    813.77 o 
  -1   4   1    11863.10    12740.60    394.22 o 
   2   4   1     7944.33     8269.61    225.29 o 
  -6   5   1     6996.40     6739.07    174.43 o 
  -3   5   1     3223.40     3081.86     79.83 o 
   0   5   1     2636.29     2593.16     87.00 o 
   3   5   1     3399.33     3468.62    109.34 o 
 -11   6   1     5685.11     5739.66    416.11 o 
  -8   6   1     5040.73     5062.25    252.15 o 
  -5   6   1     7364.98     7439.08    189.06 o 
  -2   6   1    30895.66    31057.27    922.24 o 
   1   6   1     1960.17     1992.58     63.98 o 
   4   6   1     2072.15     2141.36     89.38 o 
 -13   7   1      954.29      988.26    122.66 o 
 -10   7   1     3498.57     3445.24    262.68 o 
  -7   7   1     1600.03     1584.92     59.77 o 
  -4   7   1     6015.29     5750.86    174.99 o 
  -1   7   1     4512.85     4769.07    148.69 o 
   2   7   1     7356.19     7760.35    241.09 o 
   5   7   1     1097.00     1091.67    127.65 o 
 -12   8   1     2527.33     2508.83    208.23 o 
  -9   8   1     1933.61     1845.33    105.07 o 
  -6   8   1     7780.55     7741.68    221.40 o 
  -3   8   1     2150.74     2219.58     78.76 o 
   0   8   1     5578.75     5647.17    178.90 o 
   3   8   1     1096.49     1157.57     65.55 o 
   6   8   1      487.76      464.03     89.85 o 
 -14   9   1      334.15      295.07     84.73 o 
 -11   9   1     1265.88     1257.61    118.66 o 
  -8   9   1     7152.01     7118.29    223.72 o 
  -5   9   1     3954.56     4124.84    149.26 o 
  -2   9   1     3457.57     3110.13    558.69 o 
   1   9   1     4280.77     4239.22    169.28 o 
   4   9   1      567.54      612.61     93.72 o 
 -13  10   1      680.83      689.33    110.86 o 
 -10  10   1     1468.74     1267.94    125.89 o 
  -7  10   1     3948.98     3881.92    127.01 o 
  -4  10   1     4319.13     4401.22    143.28 o 
  -1  10   1     1117.94     1139.86     65.41 o 
   2  10   1     1316.29     1373.18     94.46 o 
 -12  11   1      816.42      805.81    105.03 o 
  -9  11   1     2920.04     2735.39    160.65 o 
  -6  11   1     3832.30     3929.64    133.22 o 
  -3  11   1     2680.37     2641.49    119.41 o 
   0  11   1      216.86      217.60     44.44 o 
 -11  12   1      934.12      891.87    118.45 o 
  -8  12   1      194.08      236.90     64.77 o 
  -5  12   1     3818.12     3677.03    165.31 o 
  -2  12   1      897.50      851.70     90.10 o 
   1  12   1      426.02      459.81     98.21 o 
  -7  13   1      233.84      230.01     68.92 o 
  -4  13   1      566.44      528.88     51.14 o 
  -1  13   1     1899.40     1892.75    100.30 o 
  -6  14   1      246.40      236.54     81.49 o 
   0   1   2     5850.36     6423.58    434.52 o 
  -2   2   2    16991.42    17208.77    537.27 o 
   1   2   2    52261.25    51829.50   1555.27 o 
  -4   3   2     2990.45     2849.64     93.24 o 
  -1   3   2    31825.46    32847.75   1887.08 o 
   2   3   2     2846.85     2986.86     76.17 o 
  -6   4   2      173.63      254.57     19.95 o 
  -3   4   2    15887.89    15971.50    387.92 o 
   0   4   2     6730.88     7023.12    176.89 o 
   3   4   2     4320.76     4196.97    135.37 o 
  -8   5   2     2688.39     2688.41    137.80 o 
  -5   5   2    19359.99    20035.38    539.44 o 
  -2   5   2     1681.62     2021.64     68.05 o 
   1   5   2     8681.78     9018.15    242.79 o 
   4   5   2    10874.57    10822.77    345.48 o 
 -10   6   2      116.50      105.87     43.70 o 
  -7   6   2     1917.35     1852.35     67.42 o 
  -4   6   2     3175.33     3144.22     83.35 o 
  -1   6   2     6988.64     7254.70    222.31 o 
   2   6   2      229.82      207.56     17.46 o 
   5   6   2      241.70      239.71     56.62 o 
 -12   7   2      450.81      431.64     77.63 o 
  -9   7   2     4380.53     4149.03    191.49 o 
  -6   7   2     5337.38     5417.66    174.61 o 
  -3   7   2      488.47      624.68     54.19 o 
   0   7   2     2698.79     2736.62     83.22 o 
   3   7   2     2266.83     2314.15     91.65 o 
   6   7   2     1109.00      982.43    124.14 o 
 -14   8   2      414.58      420.61     90.49 o 
 -11   8   2      859.30      715.46     96.04 o 
  -8   8   2      590.49      658.50     36.38 o 
  -5   8   2     5699.02     5603.61    168.78 o 
  -2   8   2     5429.69     5368.98    176.93 o 
   1   8   2     2014.52     2075.52     71.35 o 
   4   8   2      352.01      354.08     71.73 o 
 -13   9   2      332.09      434.45     85.71 o 
 -10   9   2     1796.95     1888.98    179.50 o 
  -7   9   2      205.28      247.61     21.78 o 
  -4   9   2     4219.94     4360.91    145.82 o 
  -1   9   2     1741.25     1799.73     61.53 o 
   2   9   2      159.40      128.25     29.15 o 
   5   9   2       95.04       98.71     65.69 o 
 -12  10   2      683.51      736.12    104.47 o 
  -9  10   2       20.27        9.80     12.63 o 
  -6  10   2      690.55      682.56     39.91 o 
  -3  10   2      933.36      983.61     48.99 o 
   0  10   2      666.89      569.30     69.31 o 
   3  10   2      619.78      661.51    106.93 o 
 -11  11   2     1068.27     1027.95    122.87 o 
  -8  11   2     1621.46     1633.19    101.94 o 
  -5  11   2       18.38       21.47     25.05 o 
  -2  11   2     1195.51     1254.28     69.15 o 
   1  11   2     1623.94     1671.61     91.28 o 
 -13  12   2      214.52      191.37     74.33 o 
 -10  12   2      712.27      716.87    104.89 o 
  -7  12   2     1964.63     1928.32    115.71 o 
  -4  12   2      250.63      274.97     38.97 o 
  -1  12   2       71.73       89.42     33.36 o 
 -12  13   2      179.20      225.30     83.39 o 
  -6  13   2       69.90      114.88     33.92 o 
  -3  13   2      636.82      678.18     61.19 o 
  -5  14   2      566.74      611.36     58.23 o 
   0   0   3    11437.47    13016.19    751.22 o 
   1   1   3    24104.73    25266.48    860.65 o 
  -1   2   3    20928.34    22247.82    916.71 o 
   2   2   3     4542.94     4671.10    150.95 o 
   0   3   3    15079.28    15521.56    421.75 o 
   3   3   3     6696.68     7211.29    204.61 o 
  -5   4   3     2687.50     2909.75    106.90 o 
  -2   4   3     3409.51     3118.24    135.42 o 
   1   4   3     3147.26     3060.69     80.67 o 
   4   4   3     3650.89     3626.93    127.61 o 
  -7   5   3     1231.08     1237.89     33.50 o 
  -4   5   3     7948.76     8338.51    212.11 o 
  -1   5   3      816.10      894.75     40.61 o 
   2   5   3     5146.70     5129.24    136.18 o 
   5   5   3     1699.90     1819.50    160.74 o 
  -9   6   3     1205.42     1153.63     73.00 o 
  -6   6   3     6427.92     6227.43    170.62 o 
  -3   6   3     5280.02     5231.03    149.61 o 
   0   6   3     2392.17     2542.95     76.70 o 
   3   6   3     7365.32     7332.22    235.73 o 
   6   6   3       25.99       10.40     46.16 o 
 -11   7   3     1825.61     1734.14    166.71 o 
  -8   7   3      846.73      780.30     37.18 o 
  -5   7   3     9453.06     9944.02    249.73 o 
  -2   7   3     4364.97     4636.98    159.89 o 
   1   7   3      689.53      718.46     32.65 o 
   4   7   3      534.06      533.04     42.00 o 
   7   7   3     2464.46     2463.24    219.89 o 
 -13   8   3      586.29      470.00     86.83 o 
 -10   8   3     1199.79     1204.15    127.37 o 
  -7   8   3     2429.62     2406.91     88.95 o 
  -4   8   3      677.06      673.46     35.60 o 
  -1   8   3     6527.30     6729.45    188.84 o 
   2   8   3      320.59      285.66     27.10 o 
   5   8   3      298.51      302.93     76.01 o 
 -12   9   3      463.43      441.40     83.18 o 
  -9   9   3     1232.96     1239.49    130.25 o 
  -6   9   3      212.19      205.07     22.53 o 
  -3   9   3     5173.82     5207.34    166.25 o 
   0   9   3     2112.82     2119.32     73.85 o 
   3   9   3      564.90      588.31     47.38 o 
 -14  10   3      223.64      256.15     77.00 o 
 -11  10   3     3715.81     3466.25    272.87 o 
  -8  10   3     1879.76     1884.82     90.40 o 
  -5  10   3      741.51      740.43     41.20 o 
  -2  10   3      479.93      471.38     29.09 o 
   1  10   3     1029.17     1041.54     65.85 o 
   4  10   3      354.55      323.66     83.74 o 
 -13  11   3      357.71      294.29     84.73 o 
 -10  11   3       80.86      111.42     57.40 o 
  -7  11   3     2973.62     3119.05    153.79 o 
  -4  11   3     1866.60     1818.49     94.39 o 
  -1  11   3     1467.86     1499.16     75.14 o 
   2  11   3     2468.28     2325.11    114.46 o 
 -12  12   3      209.22      252.91     77.00 o 
  -9  12   3     1129.31     1135.37     80.79 o 
  -6  12   3     1023.44     1060.83     78.75 o 
  -3  12   3      176.41      150.96     33.18 o 
   0  12   3      555.12      539.89     52.08 o 
  -8  13   3     1289.69     1322.95     94.91 o 
  -5  13   3      618.25      561.54     62.74 o 
  -2  13   3      426.91      441.75     49.88 o 
  -7  14   3       94.49      123.15     44.40 o 
  -4  14   3     1747.27     1766.88    118.80 o 
  -1   1   4    39499.29    41002.50   1359.88 o 
  -3   2   4     8622.25     8839.55    273.51 o 
   0   2   4    37219.57    39006.53   1477.86 o 
  -5   3   4    42080.20    43213.91   1129.21 o 
  -2   3   4    25694.21    25746.67    730.60 o 
   1   3   4    14497.97    14507.05    376.72 o 
  -7   4   4    14589.69    14674.97    440.87 o 
  -4   4   4     4140.08     3927.75    141.07 o 
  -1   4   4    15993.18    15521.29    519.73 o 
   2   4   4     9859.46     9753.84    246.00 o 
  -9   5   4     4621.82     4729.44    146.00 o 
  -6   5   4    13850.83    14034.21    308.01 o 
  -3   5   4    23571.45    24475.98    533.88 o 
   0   5   4     6953.62     6734.63    183.76 o 
   3   5   4     5560.25     5639.26    165.11 o 
 -11   6   4     6700.72     6342.08    456.44 o 
  -8   6   4     3106.45     3196.01    168.74 o 
  -5   6   4    14889.66    15033.14    315.27 o 
  -2   6   4    29365.71    29697.99    793.62 o 
   1   6   4     6155.30     6181.64    173.92 o 
   4   6   4     2870.47     3066.67    119.63 o 
 -13   7   4     2088.13     2255.99    195.02 o 
 -10   7   4     4202.73     4075.98    314.81 o 
  -7   7   4     6861.03     6808.87    207.37 o 
  -4   7   4     8746.27     9076.66    226.14 o 
  -1   7   4     4755.20     4748.80    127.79 o 
   2   7   4    11242.76    11232.30    303.71 o 
   5   7   4      554.99      566.95     91.26 o 
 -12   8   4     3338.27     3560.04    274.90 o 
  -9   8   4     3010.32     3047.54    238.79 o 
  -6   8   4     6068.97     6077.05    220.17 o 
  -3   8   4     5128.11     5203.88    131.14 o 
   0   8   4     7416.55     7801.86    217.46 o 
   3   8   4     1647.70     1824.19     85.44 o 
   6   8   4     1004.39     1065.47    128.92 o 
 -14   9   4      538.37      562.73    105.59 o 
 -11   9   4     2856.30     2842.89    221.37 o 
  -8   9   4     8212.71     7838.55    388.05 o 
  -5   9   4      315.02      405.02     38.67 o 
  -2   9   4     5280.88     5378.73    147.75 o 
   1   9   4     4129.32     4266.57    168.59 o 
   4   9   4     1972.55     1691.43    173.88 o 
 -13  10   4      221.86      210.20     70.68 o 
 -10  10   4     3172.42     3353.14    257.20 o 
  -7  10   4     7151.83     7227.98    306.59 o 
  -4  10   4     9506.21     9348.26    344.47 o 
  -1  10   4     2336.82     2524.29    113.87 o 
   2  10   4     1516.29     1453.87     81.18 o 
 -12  11   4     2126.91     2200.98    200.29 o 
  -9  11   4     1405.75     1482.63     94.14 o 
  -6  11   4     3215.45     3356.65    169.94 o 
  -3  11   4     2336.57     2417.01    112.85 o 
   0  11   4     1079.22     1119.06     67.50 o 
 -11  12   4      465.99      482.71     95.90 o 
  -5  12   4     3830.59     3911.52    192.21 o 
  -2  12   4      726.20      788.75     63.09 o 
 -10  13   4     1062.40     1143.94     86.83 o 
  -7  13   4     1077.28     1064.20     83.18 o 
  -4  13   4     1673.35     1526.26     99.62 o 
  -9  14   4     1850.43     2026.40    123.72 o 
  -6  14   4      521.01      538.49     63.86 o 
   0   1   5    43303.47    43696.22    987.86 o 
  -2   2   5    28582.59    29093.59    780.26 o 
   1   2   5    30340.40    29852.02    774.24 o 
  -4   3   5    16622.55    16599.66    400.25 o 
  -1   3   5     8056.53     7793.10    183.29 o 
   2   3   5    22059.83    21787.30    567.09 o 
  -6   4   5    25328.69    24921.73    599.83 o 
  -3   4   5    20400.00    19850.71    516.62 o 
   0   4   5    11668.68    11694.71    304.22 o 
   3   4   5     9505.68     9095.54    274.73 o 
  -8   5   5     5724.59     5415.42    172.00 o 
  -5   5   5    11779.44    11592.93    299.42 o 
  -2   5   5    24435.70    24374.64    543.35 o 
   1   5   5     7005.17     6838.94    196.17 o 
   4   5   5     8788.38     8821.95    261.44 o 
 -10   6   5     5381.88     5354.67    391.24 o 
  -7   6   5     7065.66     6966.90    218.66 o 
  -4   6   5    18207.03    17878.30    426.81 o 
  -1   6   5    18256.82    17725.63    472.75 o 
   2   6   5     4763.64     4866.22    143.39 o 
   5   6   5     2702.88     2782.33    233.38 o 
 -12   7   5     4755.52     5070.07    371.64 o 
  -9   7   5     1619.58     1527.10    152.80 o 
  -6   7   5     4150.02     4005.57    128.15 o 
  -3   7   5    16219.94    16109.47    362.96 o 
   0   7   5     7219.57     7141.56    196.85 o 
   3   7   5     2326.81     2461.27    104.82 o 
   6   7   5      946.10      913.37    112.90 o 
 -14   8   5      362.30      445.20     92.73 o 
 -11   8   5     4726.14     4366.69    316.77 o 
  -8   8   5     8630.31     8658.17    307.28 o 
  -5   8   5     3185.29     3139.32    120.90 o 
  -2   8   5     3210.72     3195.61     95.90 o 
   1   8   5    12255.19    12627.60    390.85 o 
   4   8   5     1151.05     1241.52    136.50 o 
 -13   9   5      614.69      661.09    107.35 o 
 -10   9   5     2656.52     2509.18    206.97 o 
  -7   9   5    11805.93    12180.80    504.35 o 
  -4   9   5     3512.71     3492.86    131.85 o 
  -1   9   5     4869.08     5175.54    189.08 o 
   2   9   5     2835.44     2927.36    126.43 o 
   5   9   5     1377.96     1402.76    160.39 o 
 -12  10   5      798.34      897.77    113.88 o 
  -9  10   5     3947.55     3926.90    290.22 o 
  -6  10   5     3788.63     3694.43    185.96 o 
  -3  10   5     6320.11     6409.10    243.21 o 
   0  10   5     1212.30     1266.78     70.49 o 
   3  10   5     1207.37     1324.82     76.67 o 
 -11  11   5     1281.77     1405.85    143.95 o 
  -8  11   5     2255.63     2379.63    118.03 o 
  -5  11   5     3535.89     3697.24    175.49 o 
  -2  11   5     1356.69     1306.99     76.57 o 
   1  11   5     1497.26     1564.25     86.90 o 
  -7  12   5     2467.19     2266.17    117.25 o 
  -4  12   5     3680.23     3665.00    183.71 o 
  -1  12   5      793.60      847.35     64.23 o 
  -9  13   5     1410.17     1502.02     96.46 o 
  -6  13   5     1841.98     1806.36    114.02 o 
  -3  13   5     1278.45     1228.18     92.31 o 
  -8  14   5     1335.87     1259.30    102.29 o 
  -5  14   5      406.89      414.36     60.91 o 
   0   0   6     6084.18     6553.76    421.73 o 
   1   1   6    13279.32    13501.10    279.71 o 
  -1   2   6     3631.80     3864.35     87.89 o 
   2   2   6     5814.07     5620.41    129.86 o 
  -3   3   6     4046.28     3942.25    103.36 o 
   0   3   6    17742.65    17857.42    352.98 o 
   3   3   6     5700.92     5713.08    149.09 o 
  -5   4   6     5102.98     4990.50    129.26 o 
  -2   4   6     2626.85     2540.55     66.65 o 
   1   4   6      514.41      521.21     27.19 o 
   4   4   6     2599.17     2496.53     87.91 o 
  -7   5   6      360.92      375.85     20.52 o 
  -4   5   6     5355.74     5239.27    143.55 o 
  -1   5   6     4753.03     4687.62     97.77 o 
   2   5   6     3673.99     3801.66    110.39 o 
   5   5   6     1549.95     1476.45    138.61 o 
  -9   6   6      888.71      914.42    100.88 o 
  -6   6   6     4714.27     4800.46    150.15 o 
  -3   6   6     1945.10     2065.33     56.37 o 
   0   6   6      642.35      661.83     29.24 o 
   3   6   6     3780.73     3749.34    125.74 o 
   6   6   6      423.22      370.87     79.67 o 
 -11   7   6     1762.65     1553.10    157.09 o 
  -8   7   6      844.26      849.41     62.64 o 
  -5   7   6     6946.65     7068.11    192.77 o 
  -2   7   6     3412.19     3321.71     81.35 o 
   1   7   6      499.46      501.83     29.81 o 
   4   7   6       47.78       35.44     26.53 o 
 -13   8   6      207.26      186.17     76.23 o 
 -10   8   6      405.19      423.21     71.87 o 
  -7   8   6     2358.15     2399.26    105.71 o 
  -4   8   6      358.86      393.79     32.41 o 
  -1   8   6     5647.79     5444.58    176.92 o 
   2   8   6      688.61      655.09     64.35 o 
   5   8   6       31.29       -4.57     61.75 o 
 -12   9   6      528.83      577.20     98.21 o 
  -9   9   6      989.81     1121.60    122.38 o 
  -6   9   6      938.80      896.30     62.46 o 
  -3   9   6     4110.14     4422.33    204.93 o 
   0   9   6     1228.02     1259.18     68.88 o 
   3   9   6      290.12      238.73     39.00 o 
 -11  10   6     1861.66     1846.41    182.24 o 
  -8  10   6      817.61      823.87     64.42 o 
  -5  10   6      368.58      340.17     43.70 o 
  -2  10   6      367.34      365.11     46.44 o 
   1  10   6     1322.57     1253.47     73.86 o 
  -7  11   6     2212.09     2241.73    126.18 o 
  -4  11   6      909.15      869.04     72.85 o 
  -1  11   6      388.10      328.58     49.25 o 
   2  11   6      925.59      900.79     84.16 o 
 -12  12   6       93.91       78.40     76.79 o 
  -9  12   6      563.05      757.55     68.78 o 
  -6  12   6      539.55      558.80     58.17 o 
  -3  12   6       85.80      164.18     46.58 o 
   0  12   6      100.29      138.75     50.93 o 
  -8  13   6      466.48      442.60     60.21 o 
  -5  13   6      495.89      415.34     57.26 o 
  -2  13   6      279.83      265.07     53.53 o 
  -7  14   6      305.17      288.18     56.20 o 
  -1   1   7    25319.47    25015.80    494.75 o 
  -3   2   7    24945.71    24566.26    487.56 o 
   0   2   7    22699.06    22840.20    459.97 o 
  -5   3   7     7385.13     7101.63    176.30 o 
  -2   3   7    18528.23    18327.63    364.19 o 
   1   3   7    32443.53    31876.23    711.81 o 
  -7   4   7     5164.62     4930.94    162.26 o 
  -4   4   7    19198.54    19340.02    497.29 o 
  -1   4   7    32108.26    32163.22    635.71 o 
   2   4   7    13809.88    13480.19    363.54 o 
  -9   5   7    10108.51     9834.93    349.25 o 
  -6   5   7    16520.14    16113.53    399.43 o 
  -3   5   7    14209.88    14155.09    373.69 o 
   0   5   7     8096.58     7899.33    182.36 o 
   3   5   7    15447.79    15314.64    413.67 o 
 -11   6   7     2414.14     2335.80    216.66 o 
  -8   6   7     6800.65     6704.76    205.77 o 
  -5   6   7    19674.07    19347.47    511.23 o 
  -2   6   7     5478.83     5381.77    127.88 o 
   1   6   7     7981.82     7959.73    220.36 o 
   4   6   7     4849.54     4673.49    180.30 o 
 -13   7   7     1818.63     1785.92    178.44 o 
 -10   7   7     2124.13     2062.09    183.71 o 
  -7   7   7     9244.40     8976.54    406.80 o 
  -4   7   7    10948.59    10757.36    294.54 o 
  -1   7   7     9125.03     9211.18    297.83 o 
   2   7   7     2686.74     2679.55     97.04 o 
   5   7   7     2772.34     2807.34    229.52 o 
 -12   8   7     1230.46     1083.52    131.66 o 
  -9   8   7     3753.82     3846.74    295.49 o 
  -6   8   7     5425.75     5333.59    236.54 o 
  -3   8   7    10290.16    10231.47    275.44 o 
   0   8   7     6149.95     6134.29    232.78 o 
   3   8   7     2017.42     1974.63     94.85 o 
 -11   9   7     5632.11     5496.93    416.11 o 
  -8   9   7     3177.97     3318.08    170.86 o 
  -5   9   7     7030.40     6810.46    292.89 o 
  -2   9   7    12383.48    12184.09    389.20 o 
   1   9   7     2844.30     2704.76    118.01 o 
   4   9   7      707.86      714.13    110.86 o 
 -13  10   7     1358.14     1269.91    152.66 o 
 -10  10   7     3606.24     3755.20    296.54 o 
  -7  10   7     2440.17     2545.22    138.89 o 
  -4  10   7     2056.81     2082.81    121.19 o 
  -1  10   7     1787.30     1809.03    108.47 o 
   2  10   7     3357.84     3333.53    145.71 o 
 -12  11   7     1364.36     1421.94    164.53 o 
  -9  11   7     2218.51     2404.85    128.78 o 
  -6  11   7     3964.56     4090.03    201.98 o 
  -3  11   7     1511.99     1411.12     95.40 o 
   0  11   7     2461.75     2412.79    137.56 o 
  -8  12   7     5064.52     5420.64    250.95 o 
  -5  12   7     1609.68     1550.01    110.93 o 
  -2  12   7     1688.12     1797.30    113.46 o 
  -7  13   7     1743.07     1911.74    120.70 o 
  -4  13   7     1846.63     2049.72    127.86 o 
   0   1   8     6683.79     7095.37    164.52 o 
  -2   2   8     5270.15     5190.69    120.30 o 
   1   2   8     8674.93     8757.76    176.22 o 
  -4   3   8     5816.75     5817.27    149.90 o 
  -1   3   8     8445.31     8982.67    188.92 o 
   2   3   8     3474.29     3397.56     82.09 o 
  -6   4   8     1133.93     1168.88     45.56 o 
  -3   4   8     2213.15     2106.44     54.24 o 
   0   4   8     5865.93     6143.55    125.32 o 
   3   4   8     4711.31     4627.83    133.00 o 
  -8   5   8     2245.95     2213.49     80.63 o 
  -5   5   8     9698.05     9652.97    257.44 o 
  -2   5   8     5448.30     5382.89    129.84 o 
   1   5   8     1044.18     1043.40     39.74 o 
   4   5   8     4331.79     4073.47    159.67 o 
 -10   6   8     1558.11     1464.30    141.49 o 
  -7   6   8      467.54      453.45     25.06 o 
  -4   6   8     2414.14     2457.23     75.22 o 
  -1   6   8     1680.86     1690.28     60.43 o 
   2   6   8     1564.48     1577.18     62.56 o 
   5   6   8      731.87      614.37     98.64 o 
 -12   7   8     1013.52      980.46    132.15 o 
  -9   7   8     1526.36     1357.86    132.57 o 
  -6   7   8     6593.03     6690.80    182.58 o 
  -3   7   8     1550.68     1610.09     45.35 o 
   0   7   8     2041.39     2015.51    106.86 o 
   3   7   8      955.84      917.41     58.67 o 
   6   7   8      844.09      880.56    124.35 o 
 -11   8   8      541.00      462.62     85.85 o 
  -8   8   8     1300.40     1384.64     72.57 o 
  -5   8   8     1594.52     1536.38     84.16 o 
  -2   8   8     8150.85     7748.73    224.86 o 
   1   8   8     2211.71     2086.47     95.19 o 
   4   8   8      324.41      319.72     40.70 o 
 -13   9   8      393.80      362.79     90.28 o 
 -10   9   8     2345.43     2286.83    198.54 o 
  -7   9   8     1080.50     1077.06     79.67 o 
  -4   9   8      678.30      839.46     67.09 o 
  -1   9   8     1775.48     1739.66     70.14 o 
   2   9   8      735.06      654.17     52.89 o 
 -12  10   8     1552.22     1549.94    162.36 o 
  -3  10   8      776.68      784.10     65.05 o 
   0  10   8      766.55      767.52     68.99 o 
  -8  11   8     1616.81     1630.38     99.55 o 
  -5  11   8     1514.88     1491.56    102.57 o 
  -2  11   8      327.66      336.94     54.03 o 
   1  11   8     1635.09     1538.91    103.76 o 
  -7  12   8     2366.35     2331.86    132.64 o 
  -4  12   8     1127.41     1066.24     87.47 o 
  -1  12   8      488.01      373.26     61.47 o 
  -9  13   8     1076.42      982.01     84.30 o 
  -6  13   8      188.83      211.25     53.95 o 
   0   0   9    14647.96    14579.32    490.95 o 
   1   1   9     3384.87     3266.93     71.36 o 
  -1   2   9     5121.79     5020.66    105.94 o 
   2   2   9     2501.64     2456.23     63.29 o 
  -3   3   9     3656.92     3494.52     84.58 o 
   0   3   9     1970.71     1971.30     47.90 o 
   3   3   9     8625.25     8891.67    245.53 o 
  -5   4   9     6980.68     6868.21    185.67 o 
  -2   4   9     1597.69     1543.57     43.62 o 
   1   4   9      850.63      837.13     25.17 o 
   4   4   9      692.80      728.16     40.18 o 
  -7   5   9     1211.75     1288.04     55.55 o 
  -4   5   9     2954.72     2847.32     71.54 o 
  -1   5   9     6361.30     6374.97    147.59 o 
   2   5   9      725.06      712.55     37.69 o 
   5   5   9      517.95      603.87     47.27 o 
  -9   6   9      957.99     1027.60     57.68 o 
  -6   6   9     1019.86     1071.44     42.00 o 
  -3   6   9     4555.90     4415.22    122.38 o 
   0   6   9     2654.60     2652.70     82.23 o 
   3   6   9     1252.85     1345.03     72.01 o 
   6   6   9      565.11      636.64     94.84 o 
 -11   7   9     2357.31     2385.96    207.95 o 
  -8   7   9     1569.53     1511.72    152.52 o 
  -5   7   9     3539.22     3516.78    109.63 o 
  -2   7   9     2495.04     2379.68     82.89 o 
   1   7   9     1156.88     1156.73     77.98 o 
   4   7   9      606.99      684.05     55.23 o 
 -10   8   9       62.11       84.30     58.10 o 
  -7   8   9     2343.23     2452.84    129.06 o 
  -4   8   9     1066.29     1094.95     47.13 o 
  -1   8   9     2094.52     2187.22     81.74 o 
   2   8   9     1718.73     1817.60    105.31 o 
 -12   9   9      245.05      337.29     84.44 o 
  -6   9   9      854.84      887.87     67.58 o 
  -3   9   9      519.44      637.15     39.12 o 
   0   9   9     2104.21     2194.70     84.52 o 
   3   9   9       81.06       56.55     44.33 o 
 -11  10   9      312.62      379.79     87.54 o 
  -8  10   9     1433.38     1568.41     97.23 o 
  -5  10   9      613.97      591.61     60.14 o 
  -2  10   9      120.76      144.23     43.49 o 
   1  10   9      243.23      252.98     51.43 o 
  -4  11   9     1810.80     1856.95    114.44 o 
  -1  11   9       57.18        3.65     39.83 o 
  -9  12   9       33.09       78.82     41.59 o 
  -3  12   9      495.59      621.53     66.53 o 
  -1   1  10     2297.56     2215.26     49.65 o 
  -3   2  10      752.62      732.29     25.02 o 
   0   2  10       29.26       16.00      8.89 o 
  -5   3  10     4558.58     4524.79    129.43 o 
  -2   3  10     1372.65     1414.67     42.58 o 
   1   3  10      638.80      655.52     27.69 o 
  -7   4  10      370.35      333.53     28.39 o 
  -4   4  10      329.77      321.07     20.38 o 
  -1   4  10     2107.49     2077.47     55.44 o 
   2   4  10       19.93       33.95     13.03 o 
  -9   5  10     1065.74     1096.05     62.16 o 
  -6   5  10      826.89      846.27     47.58 o 
  -3   5  10     1104.27     1057.55     34.39 o 
   0   5  10     1493.58     1540.97     45.07 o 
   3   5  10      220.03      268.76     30.64 o 
 -11   6  10      660.50      649.92     97.72 o 
  -8   6  10      776.12      828.66     53.05 o 
  -5   6  10      523.64      541.03     27.93 o 
  -2   6  10     1291.07     1268.44     40.04 o 
   1   6  10      187.96      226.64     66.35 o 
   4   6  10       71.59       49.24     29.42 o 
 -10   7  10      215.95      236.76     68.43 o 
  -7   7  10       62.90       67.36     21.37 o 
  -4   7  10      685.56      656.52     38.29 o 
  -1   7  10       83.44       72.85     22.62 o 
   2   7  10      678.85      672.12     64.84 o 
   5   7  10      143.21      133.69     70.25 o 
 -12   8  10      124.60      141.42     71.24 o 
  -6   8  10       26.10       63.51     29.16 o 
  -3   8  10      108.26      118.33     22.62 o 
   0   8  10      277.54      281.41     30.58 o 
   3   8  10       82.12       59.22     41.59 o 
 -11   9  10      337.38      450.54     90.56 o 
  -8   9  10      840.84     1024.02     74.96 o 
  -5   9  10      252.10      300.05     44.54 o 
  -2   9  10      401.86      378.01     31.91 o 
   1   9  10      441.60      405.14     37.31 o 
  -7  10  10      149.68      150.41     42.29 o 
  -4  10  10      277.80      319.30     49.81 o 
  -1  10  10      505.90      487.26     39.52 o 
  -9  11  10      193.93      178.51     48.12 o 
  -6  11  10       10.41       45.74     41.03 o 
  -3  11  10       18.72       24.03     39.62 o 
  -8  12  10      592.53      652.73     69.90 o 
  -5  12  10      406.59      449.55     60.00 o 
   0   1  11     4941.90     4825.37    107.01 o 
  -2   2  11    10156.00    10155.42    228.00 o 
   1   2  11    11912.86    12014.11    252.93 o 
  -4   3  11     2131.93     2032.42     55.78 o 
  -1   3  11    10317.43    10326.22    235.74 o 
   2   3  11     5686.05     5203.78    125.56 o 
  -6   4  11     3742.97     3661.73     91.41 o 
  -3   4  11     6902.15     6889.44    158.92 o 
   0   4  11     9680.98     9074.44    247.49 o 
   3   4  11     3179.59     2998.46    104.97 o 
  -8   5  11     3093.92     3205.12    130.52 o 
  -5   5  11     7516.35     7521.94    178.79 o 
  -2   5  11     2307.19     2330.68     63.15 o 
   1   5  11     3632.65     3436.52    116.37 o 
   4   5  11     4135.36     4312.14    168.71 o 
 -10   6  11     1421.37     1423.90    146.76 o 
  -7   6  11     3485.73     3647.22    162.71 o 
  -4   6  11     5327.89     5362.79    140.73 o 
  -1   6  11     2631.25     2465.63     88.53 o 
   2   6  11     3582.73     3519.47    122.23 o 
   5   6  11     1082.07     1092.44     70.52 o 
  -6   7  11     6359.94     6611.35    169.74 o 
  -3   7  11     3640.95     3799.82    103.49 o 
   0   7  11     3277.95     3336.47    146.44 o 
   3   7  11     2047.71     1960.22    116.20 o 
 -11   8  11     1343.69     1546.14    168.05 o 
  -5   8  11     2011.46     2112.53     65.68 o 
  -2   8  11     5579.23     5504.24    178.52 o 
   1   8  11     1022.33     1042.83     55.81 o 
  -7   9  11      728.39      870.20     66.95 o 
  -4   9  11     2764.64     2869.86    103.21 o 
  -1   9  11     2079.95     2202.70    108.82 o 
   2   9  11      693.12      784.63     52.48 o 
  -6  10  11     2031.20     2209.41    125.33 o 
  -3  10  11     1297.84     1318.45     94.35 o 
   0  10  11     1489.95     1475.63     93.19 o 
  -8  11  11     1577.78     1774.89    112.55 o 
  -5  11  11     1223.09     1359.69     95.40 o 
  -2  11  11     1194.91     1115.42     87.89 o 
   0   0  12     7551.86     7493.61    327.31 o 
   1   1  12    13044.22    12937.88    294.12 o 
  -1   2  12     6089.31     6158.09    145.38 o 
   2   2  12    10145.28    10091.64    232.50 o 
  -3   3  12     6491.08     6469.26    152.58 o 
   0   3  12    12657.38    12764.64    289.16 o 
   3   3  12     4100.17     4116.79    198.13 o 
  -5   4  12     3407.25     3408.87     86.78 o 
  -2   4  12     8258.16     8055.56    187.11 o 
   1   4  12     5880.33     5838.37    249.40 o 
   4   4  12     5565.25     5432.50    173.06 o 
  -7   5  12     3504.62     3365.72    114.70 o 
  -4   5  12     9644.37     9656.96    222.96 o 
  -1   5  12     3250.01     3216.29    110.73 o 
   2   5  12     5264.13     5044.51    165.12 o 
   5   5  12     3252.22     3239.19    161.30 o 
  -9   6  12     1723.10     1650.89    101.94 o 
  -6   6  12     8545.88     8488.54    218.20 o 
  -3   6  12     4770.52     4930.70    130.58 o 
   0   6  12     5139.82     4853.66    159.21 o 
   3   6  12     2730.44     2550.81     96.98 o 
 -11   7  12      547.85      636.08    104.19 o 
  -8   7  12     2445.77     2442.55     87.60 o 
  -5   7  12     3809.87     4008.99    110.62 o 
  -2   7  12     4643.78     4641.86    154.09 o 
   1   7  12     2310.64     2155.33     85.07 o 
   4   7  12     1363.43     1401.07     95.69 o 
  -7   8  12     2873.98     3065.00    110.70 o 
  -4   8  12     3806.79     3762.87    129.15 o 
  -1   8  12     4162.67     4044.30    138.23 o 
   2   8  12      952.57      875.31     52.87 o 
  -6   9  12     2262.28     2215.31    126.81 o 
  -3   9  12     3490.57     3477.26    123.37 o 
   0   9  12     1092.37     1078.18     60.53 o 
  -8  10  12     1036.79     1113.57     66.71 o 
  -5  10  12     1759.11     1974.48    120.98 o 
  -2  10  12     2582.59     2676.81    103.38 o 
  -7  11  12     2492.22     2659.45    151.33 o 
  -4  11  12      868.72      910.98     84.80 o 
  -1   1  13       59.20       58.72     16.58 o 
  -3   2  13      196.21      184.27     19.90 o 
   0   2  13      841.71      868.07     33.19 o 
  -5   3  13      606.07      629.94     32.65 o 
  -2   3  13     1322.69     1325.75     43.07 o 
   1   3  13     1163.82     1159.63     43.80 o 
  -7   4  13      195.92      174.70     28.43 o 
  -4   4  13      986.59      979.43     36.77 o 
  -1   4  13      132.73      128.03     19.44 o 
   2   4  13        3.94      -11.06     20.92 o 
  -9   5  13      125.33      100.28     29.32 o 
  -6   5  13      215.61      252.04     24.12 o 
  -3   5  13       40.15       59.70     17.83 o 
   0   5  13      725.59      702.23     42.82 o 
   3   5  13      295.43      245.40     31.49 o 
  -8   6  13      568.90      562.47     41.23 o 
  -5   6  13      323.89      341.23     26.54 o 
  -2   6  13      232.88      199.49     25.11 o 
   1   6  13      305.65      305.98     34.00 o 
   4   6  13      384.38      272.99     51.67 o 
 -10   7  13       54.22      113.60     45.81 o 
  -7   7  13      218.27      220.14     24.68 o 
  -4   7  13      106.10      120.81     21.10 o 
  -1   7  13      149.23      132.22     26.49 o 
   2   7  13        4.21        5.41     27.98 o 
  -9   8  13       61.15      111.42     45.74 o 
  -6   8  13      138.89      127.62     24.70 o 
  -3   8  13      479.97      461.71     37.29 o 
   0   8  13      243.13      228.19     32.83 o 
  -8   9  13      114.15      117.49     31.47 o 
  -5   9  13      121.82      112.12     44.75 o 
  -2   9  13      239.05      215.89     49.42 o 
  -7  10  13       26.44       52.20     44.96 o 
  -4  10  13       13.81      -36.18     36.18 o 
   0   1  14     1911.50     1868.61     60.56 o 
  -2   2  14     2920.91     3073.52     88.46 o 
   1   2  14      689.08      732.16     33.31 o 
  -4   3  14     2524.05     2497.64     76.23 o 
  -1   3  14     2006.31     2035.90     59.75 o 
   2   3  14     1214.79     1299.54     49.28 o 
  -6   4  14      895.57      956.44     42.66 o 
  -3   4  14     1732.89     1690.16     57.11 o 
   0   4  14      853.69      868.03     38.35 o 
   3   4  14      671.25      619.45     43.49 o 
  -8   5  14      631.78      633.46     44.56 o 
  -5   5  14      977.53     1043.26     44.15 o 
  -2   5  14     2140.38     2199.34     70.29 o 
   1   5  14     2378.09     2216.37     86.76 o 
   4   5  14      212.06      203.92     39.48 o 
  -7   6  14     1983.85     2070.65     85.79 o 
  -4   6  14      476.08      472.73     29.29 o 
  -1   6  14     1434.58     1391.01     63.51 o 
   2   6  14      560.74      501.72     40.99 o 
  -9   7  14     1036.57     1057.25     90.84 o 
  -6   7  14       88.73       96.79     22.80 o 
  -3   7  14     1069.54     1127.58     59.87 o 
   0   7  14      400.59      471.78     56.55 o 
  -8   8  14      320.12      393.35     57.47 o 
  -5   8  14     1339.94     1437.73     55.45 o 
  -2   8  14      120.58       98.66     28.84 o 
   1   8  14      945.66     1006.44     61.22 o 
  -7   9  14      962.94     1174.81     65.94 o 
  -4   9  14      685.20      698.69     47.78 o 
  -1   9  14      244.20      244.11     36.61 o 
   0   0  15      129.98      115.50     37.59 o 
   1   1  15       73.49       91.52     20.98 o 
  -1   2  15      721.72      745.35     38.05 o 
   2   2  15      179.30      181.86     23.63 o 
  -3   3  15     1530.92     1472.52     54.14 o 
   0   3  15      792.09      733.87     38.37 o 
   3   3  15      119.62      110.40     27.97 o 
  -5   4  15      368.24      344.05     29.09 o 
  -2   4  15      194.43      207.50     23.70 o 
   1   4  15      640.73      647.29     36.35 o 
   4   4  15      315.30      344.80     37.39 o 
  -7   5  15      172.86      169.10     32.27 o 
  -4   5  15      326.54      327.72     28.14 o 
  -1   5  15      249.57      240.99     26.37 o 
   2   5  15      661.41      651.79     46.61 o 
  -6   6  15      192.92      222.81     26.79 o 
  -3   6  15       49.27       69.94     21.54 o 
   0   6  15      456.57      418.26     40.39 o 
  -8   7  15      682.83      614.31     47.08 o 
  -5   7  15      316.86      305.70     28.57 o 
  -2   7  15      139.95      132.70     30.42 o 
   1   7  15      112.91      120.91     32.90 o 
  -7   8  15       88.59       76.85     48.23 o 
  -4   8  15      482.95      454.76     41.31 o 
  -1   8  15      207.27      201.69     33.89 o 
  -1   1  16     2094.97     2076.16     68.45 o 
  -3   2  16     1277.22     1257.84     51.54 o 
   0   2  16     2837.77     2878.07     87.55 o 
  -5   3  16     1150.89     1170.54     73.30 o 
  -2   3  16     2052.54     2063.57     68.92 o 
   1   3  16     2895.89     2825.81     86.95 o 
  -7   4  16     1283.02     1315.86     91.47 o 
  -4   4  16     2458.89     2489.18     80.00 o 
  -1   4  16     2321.41     2328.95     76.06 o 
   2   4  16      947.23     1019.28     59.18 o 
  -6   5  16      598.37      601.18     37.91 o 
  -3   5  16     1079.88     1161.24     50.66 o 
   0   5  16     1163.84     1096.34     60.42 o 
  -5   6  16     2250.85     2304.63     77.67 o 
  -2   6  16      690.32      669.64     47.25 o 
   1   6  16      953.44      917.02     60.26 o 
  -4   7  16     1083.83     1152.70     51.84 o 
  -1   7  16     1012.22      954.10     57.34 o 
   0   1  17      435.75      469.18     32.89 o 
  -2   2  17      648.27      709.11     39.61 o 
   1   2  17      894.56      908.11     46.96 o 
  -4   3  17      578.46      625.30     38.17 o 
  -1   3  17     1111.81     1151.78     50.26 o 
   2   3  17      484.52      540.27     35.63 o 
  -6   4  17      209.60      213.04     34.85 o 
  -3   4  17      567.76      566.64     42.90 o 
   0   4  17      695.94      735.57     41.22 o 
  -5   5  17      337.32      374.04     32.75 o 
  -2   5  17       83.96      116.63     25.78 o 
   1   5  17      470.46      456.30     60.91 o 
  -4   6  17      579.23      622.19     40.37 o 
  -1   6  17      371.55      426.02     63.30 o 
   0   0  18      319.10      379.16     60.70 o 
   1   1  18      794.96      906.74     47.22 o 
  -1   2  18      996.04     1048.23     50.80 o 
   2   2  18      316.08      329.97     33.34 o 
  -3   3  18     1064.64     1128.72     54.16 o 
   0   3  18      335.08      393.47     34.36 o 
  -2   4  18      590.12      624.14     39.35 o 
                                                 
